# Supplementary material for: Optimization of planting dates of Jalapeno pepper (Capsicum annuum 'Jalapeño' L.) and cantaloupe (Cucumis melo var. cantalupensis Ser.) relay cropped with strawberry (Fragaria × ananassa Duchesne)
Source: PLoS One. 2020 Jul 27;15(7):e0236677. doi: 10.1371/journal.pone.0236677 (PMC7384653; doi:10.1371/journal.pone.0236677)
Supplement: S1 Data — (XLSX) [file pone.0236677.s001.xlsx]

## Sheet: Cantaloupe vine length
Rep	Days after planting	Straw	Planting date of Cantaloupes	Height cm
1	15	0	2	13
2	15	0	2	13.8
3	15	0	2	14.8
4	15	0	2	11		Straw
1	30	0	2	36.5		0	No cantaloupe present
2	30	0	2	36.7		1	Cantaloupe present
3	30	0	2	33.5
4	30	0	2	31.6
1	45	0	2	59.8
2	45	0	2	53.7		Pepper plating date
3	45	0	2	38.4		1	No cantaloupe
4	45	0	2	53.3		2	2020-01-04
1	60	0	2	90		3	2020-01-18
2	60	0	2	90.2		4	2020-02-01
3	60	0	2	128.6		5	2020-02-15
4	60	0	2	71		6	2020-03-01
1	15	1	2	13.9
2	15	1	2	14.6
3	15	1	2	11.6
4	15	1	2	10.7
1	30	1	2	21
2	30	1	2	22.7
3	30	1	2	22.6
4	30	1	2	21.6
1	45	1	2	67.7
2	45	1	2	74.7
3	45	1	2	65.4
4	45	1	2	60
1	60	1	2	87
2	60	1	2	112
3	60	1	2	112.6
4	60	1	2	134
1	15	0	3	9.7
2	15	0	3	7.3
3	15	0	3	9.1
4	15	0	3	7.7
1	30	0	3	33.4
2	30	0	3	25
3	30	0	3	31.3
4	30	0	3	27.9
1	45	0	3	64
2	45	0	3	121.7
3	45	0	3	125.6
4	45	0	3	92.5
1	60	0	3	113
2	60	0	3	158.4
3	60	0	3	156.6
4	60	0	3	135
1	15	1	3	13.4
2	15	1	3	11.1
3	15	1	3	8.6
4	15	1	3	6.9
1	30	1	3	44.1
2	30	1	3	34.3
3	30	1	3	37.9
4	30	1	3	11.9
1	45	1	3	47
2	45	1	3	73
3	45	1	3	83.2
4	45	1	3	49.7
1	60	1	3	88
2	60	1	3	100
3	60	1	3	118.6
4	60	1	3	78.5
1	15	0	4	13.4
2	15	0	4	19.9
3	15	0	4	20.1
4	15	0	4	20.7
1	30	0	4	76
2	30	0	4	116
3	30	0	4	111.9
4	30	0	4	62.7
1	45	0	4	121.6
2	45	0	4	118.9
3	45	0	4	113.3
4	45	0	4	104.9
1	60	0	4	135.9
2	60	0	4	111.9
3	60	0	4	128.6
4	60	0	4	137.4
1	15	1	4	17
2	15	1	4	15.4
3	15	1	4	11.3
4	15	1	4	9.7
1	30	1	4	30.8
2	30	1	4	72.5
3	30	1	4	69.9
4	30	1	4	27
1	45	1	4	71.4
2	45	1	4	100
3	45	1	4	112.6
4	45	1	4	37
1	60	1	4	113.4
2	60	1	4	134
3	60	1	4	146.4
4	60	1	4	97
1	15	0	5	20.9
2	15	0	5	12.9
3	15	0	5	17.4
4	15	0	5	21
1	30	0	5	49.3
2	30	0	5	41.6
3	30	0	5	34.7
4	30	0	5	26.1
1	45	0	5	84.9
2	45	0	5	76.9
3	45	0	5	73.9
4	45	0	5	56.4
1	60	0	5	141.3
2	60	0	5	118.4
3	60	0	5	114.4
4	60	0	5	94.3
1	15	1	5	15.4
2	15	1	5	18.7
3	15	1	5	17.6
4	15	1	5	19.6
1	30	1	5	39.9
2	30	1	5	26.1
3	30	1	5	27
4	30	1	5	114.3
1	45	1	5	66.3
2	45	1	5	52.7
3	45	1	5	48.9
4	45	1	5	141
1	60	1	5	92.1
2	60	1	5	78.7
3	60	1	5	77.7
4	60	1	5	155.7
1	15	0	6	10.9
2	15	0	6	12.9
3	15	0	6	14.7
4	15	0	6	14
1	30	0	6	44.1
2	30	0	6	42.9
3	30	0	6	37.9
4	30	0	6	66.1
1	45	0	6	103.3
2	45	0	6	100.6
3	45	0	6	105.1
4	45	0	6	101.7
1	60	0	6	135.3
2	60	0	6	138.3
3	60	0	6	152.3
4	60	0	6	133.1
1	15	1	6	11.4
2	15	1	6	17.4
3	15	1	6	15.3
4	15	1	6	14.9
1	30	1	6	44.1
2	30	1	6	42.9
3	30	1	6	47.7
4	30	1	6	71.7
1	45	1	6	96.1
2	45	1	6	101.3
3	45	1	6	105.1
4	45	1	6	101.7
1	60	1	6	132.1
2	60	1	6	139.9
3	60	1	6	151.6
4	60	1	6	133.1

## Sheet: Cantaloupe yield
Year	Rep	Straw	Planting date of cantaloupes
				yield kg/ha
2016	1	1	2	34927
2016	2	1	2	50226.5
2016	3	1	2	19799.9			Straw
2016	4	1	2	14462.2			0	No cantaloupe present
2016	1	1	3	16139			1	Cantaloupe present
2016	2	1	3	40249.6
2016	3	1	3	31495.5
2016	4	1	3	30688.5
2016	1	1	4	39320.4			Pepper plating date
2016	2	1	4	18584.3			1	No cantaloupe
2016	3	1	4	38565.9			2	2020-01-04
2016	4	1	4	75874.2			3	2020-01-18
2016	1	1	5	51141.7			4	2020-02-01
2016	2	1	5	23195.4			5	2020-02-15
2016	3	1	5	19003.5			6	2020-03-01
2016	4	1	5	80205.8
2016	1	1	6	42129
2016	2	1	6	32417.7
2016	3	1	6	37573.8
2016	4	1	6	47369
2016	1	0	2	35856.2
2016	2	0	2	32212.8
2016	3	0	2	22217.3
2016	4	0	2	33500.6
2016	1	0	3	42144.7
2016	2	0	3	39830.4
2016	3	0	3	32431.7
2016	4	0	3	31356.9
2016	1	0	4	44155.1
2016	2	0	4	45412.7
2016	3	0	4	35072.6
2016	4	0	4	44322.8
2016	1	0	5	42618.1
2016	2	0	5	36330.2
2016	3	0	5	21937.8
2016	4	0	5	28225.7
2016	1	0	6	51141.7
2016	2	0	6	43596.2
2016	3	0	6	22357
2016	4	0	6	23195.4
2017	1	1	2	83210.1
2017	2	1	2	62040.8
2017	3	1	2	53656.9
2017	4	1	2	46321
2017	1	1	3	78738.6
2017	2	1	3	49814.3
2017	3	1	3	47369
2017	4	1	3	52399.3
2017	1	1	4	52469.2
2017	2	1	4	54704.8
2017	3	1	4	53866.5
2017	4	1	4	55473.4
2017	1	1	5	56521.3
2017	2	1	5	48836.1
2017	3	1	5	56940.6
2017	4	1	5	62250.4
2017	1	1	6	89428.1
2017	2	1	6	64765.5
2017	3	1	6	64276.4
2017	4	1	6	71193.2
2017	1	0	2	73638.5
2017	2	0	2	81184
2017	3	0	2	91244.6
2017	4	0	2	78878.4
2017	1	0	3	68188.9
2017	2	0	3	101026
2017	3	0	3	117095
2017	4	0	3	58477.6
2017	1	0	4	68188.9
2017	2	0	4	63158.6
2017	3	0	4	70913.7
2017	4	0	4	38705.6
2017	1	0	5	63927.1
2017	2	0	5	38356.3
2017	3	0	5	48207.3
2017	4	0	5	80834.6
2017	1	0	6	94179
2017	2	0	6	48277.2
2017	3	0	6	77690.7
2017	4	0	6	72800.1

## Sheet: Strawberry yield
Year	Rep	Planting date of cantaloupe	Yield kg/ha
2016	1	1	22588.3
2016	2	1	26077
2016	3	1	24769.5
2016	4	1	23587.3
2016	1	2	17466.7
2016	2	2	24499		Pepper plating date
2016	3	2	24591.8		1	No cantaloupe
2016	4	2	22784.5		2	2020-01-04
2016	1	3	26738		3	2020-01-18
2016	2	3	21162.9		4	2020-02-01
2016	3	3	19739.9		5	2020-02-15
2016	4	3	23874.8		6	2020-03-01
2016	1	4	25620.4
2016	2	4	24350.3
2016	3	4	24888.6
2016	4	4	19520.7
2016	1	5	28508.1
2016	2	5	21627.4
2016	3	5	21467.4
2016	4	5	23519.4
2016	1	6	30109.7
2016	2	6	21485.8
2016	3	6	26028.8
2016	4	6	25170
2017	1	1	27780.1
2017	2	1	26787.2
2017	3	1	33972.2
2017	4	1	29777.6
2017	1	2	28413
2017	2	2	23645.1
2017	3	2	27629.5
2017	4	2	25746
2017	1	3	29857.5
2017	2	3	25489.7
2017	3	3	26185.1
2017	4	3	25735
2017	1	4	31083.5
2017	2	4	25211.9
2017	3	4	31718.8
2017	4	4	25152.1
2017	1	5	31105.5
2017	2	5	23655.7
2017	3	5	26379.9
2017	4	5	24123.8
2017	1	6	33022
2017	2	6	28039.7
2017	3	6	30159.3
2017	4	6	25605.6

## Sheet: Strawberry brix %
Year	Trmt	REP	Average brix %
2016	1	1	5.26667
2016	1	2	5.73333
2016	1	3	5.83333
2016	1	4	6			1	No cantaloupe present
2016	2	1	5.76667			2	Cantaloupe planted on Jan 4
2016	2	2	5.8
2016	2	3	5.23333
2016	2	4	6
2017	1	1	5.1
2017	1	2	5.93333
2017	1	3	5.53333
2017	1	4	6
2017	2	1	5.1
2017	2	2	5.73333
2017	2	3	5.2
2017	2	4	6.16667

## Sheet: Strawberry photsynthesis
Year	Rep	Planting date of cantaloupe	Photosynthesis rate
2016	1	1	19.9
2016	2	1	19.0333
2016	3	1	22.1667
2016	4	1	20.6333
2016	1	2	17.9667			Pepper plating date
2016	2	2	19.5333			1	No cantaloupe
2016	3	2	21.7667			2	2020-01-04
2016	4	2	20.1667			3	2020-01-18
2016	1	3	20.2667			4	2020-02-01
2016	2	3	25.2333			5	2020-02-15
2016	3	3	19.8333			6	2020-03-01
2016	4	3	19.9333
2016	1	4	21.2
2016	2	4	24
2016	3	4	22.5
2016	4	4	23.9667
2016	1	5	21.5667
2016	2	5	18.1
2016	3	5	23.5333
2016	4	5	19.3
2016	1	6	21.4
2016	2	6	20.5667
2016	3	6	18.4667
2016	4	6	23.1333
2017	1	1	19.5
2017	2	1	19.0333
2017	3	1	22.1667
2017	4	1	21.0333
2017	1	2	18.3667
2017	2	2	19.7333
2017	3	2	21.3
2017	4	2	20.1667
2017	1	3	20.2667
2017	2	3	24.2333
2017	3	3	19.9
2017	4	3	20.2333
2017	1	4	21.2
2017	2	4	24
2017	3	4	21.9
2017	4	4	23.6333
2017	1	5	21.5667
2017	2	5	18.1
2017	3	5	23.0667
2017	4	5	19.3
2017	1	6	21.4
2017	2	6	19.9
2017	3	6	18.4667
2017	4	6	22.6
