# Supplementary material for: Optimization of planting dates of Jalapeno pepper (Capsicum annuum 'Jalapeño' L.) and cantaloupe (Cucumis melo var. cantalupensis Ser.) relay cropped with strawberry (Fragaria × ananassa Duchesne)
Source: PLoS One. 2020 Jul 27;15(7):e0236677. doi: 10.1371/journal.pone.0236677 (PMC7384653; doi:10.1371/journal.pone.0236677)
Supplement: S2 Data — (XLSX) [file pone.0236677.s002.xlsx]

## Sheet: Strawberry yield
Year	Rep	Pepper planting date	Yield kg/ha
2016	1	1	31734.3
2016	2	1	33022.7
2016	3	1	28453
2016	4	1	18443.9		Pepper plating date
2016	1	2	26332.9		1	No Peppers
2016	2	2	28946.1		2	2020-01-04
2016	3	2	30112.2		3	2020-01-18
2016	4	2	23695.6		4	2020-02-01
2016	1	3	28644.6		5	2020-02-15
2016	2	3	18600.3		6	2020-03-01
2016	3	3	28601.1
2016	4	3	12526.4
2016	1	4	31808.5
2016	2	4	34015.6
2016	3	4	27581.2
2016	4	4	22954.1
2016	1	5	30294.4
2016	2	5	21521.7
2016	3	5	15992.3
2016	4	5	28412.7
2016	1	6	30683.2
2016	2	6	24966.4
2016	3	6	24380.8
2016	4	6	17467.7
2017	1	1	35463.8
2017	2	1	32472.2
2017	3	1	33909.1
2017	4	1	36729.9
2017	1	2	37718.5
2017	2	2	35669.4
2017	3	2	32330.2
2017	4	2	29765.1
2017	1	3	27334
2017	2	3	32296.3
2017	3	3	29501.7
2017	4	3	31721.7
2017	1	4	32048.5
2017	2	4	33972.2
2017	3	4	44247.5
2017	4	4	34820.4
2017	1	5	33162.4
2017	2	5	31678.7
2017	3	5	32758.4
2017	4	5	35363.6
2017	1	6	32406.9
2017	2	6	38446.6
2017	3	6	35761.3
2017	4	6	28766.4

## Sheet: Strawberry photosynthesis
Year	Rep	Planting date of Peppers	Average photsynthesis rate
2016	1	1	19.9667
2016	2	1	19.4667
2016	3	1	19.6333
2016	4	1	20.9333
2016	1	2	22.8
2016	2	2	21.5333		Pepper plating date
2016	3	2	22.2		1	No Peppers
2016	4	2	22.1667		2	2020-01-04
2016	1	3	19.9333		3	2020-01-18
2016	2	3	20.2		4	2020-02-01
2016	3	3	20.7		5	2020-02-15
2016	4	3	21.4333		6	2020-03-01
2016	1	4	21.4667
2016	2	4	21.6667
2016	3	4	22.9333
2016	4	4	20.7
2016	1	5	22.3333
2016	2	5	19.0333
2016	3	5	22.6667
2016	4	5	17.3
2016	1	6	20.6
2016	2	6	20.9
2016	3	6	23.1
2016	4	6	22.2
2017	1	1	16.5
2017	2	1	26.7667
2017	3	1	20.5667
2017	4	1	19.3
2017	1	2	15.6
2017	2	2	17.1
2017	3	2	20.5667
2017	4	2	18.2
2017	1	3	19.0333
2017	2	3	20.9333
2017	3	3	17.7333
2017	4	3	21.4
2017	1	4	18.9333
2017	2	4	21.5
2017	3	4	18.6333
2017	4	4	21.6
2017	1	5	19.1667
2017	2	5	18.0333
2017	3	5	19.4667
2017	4	5	17
2017	1	6	20.3667
2017	2	6	19.1667
2017	3	6	20.8
2017	4	6	20.2

## Sheet: Strawberry brix %
Year	Trmt	Rep	brix%
2016	1	1	3.03333
2016	1	2	5.5
2016	1	3	5.43333
2016	1	4	6.23333
2016	2	1	5.76667
2016	2	2	5.73333
2016	2	3	5.43333
2016	2	4	5.2			1	No cantaloupe present
2017	1	1	6.1			2	Cantaloupe planted on Jan 4
2017	1	2	4.7
2017	1	3	4.13333
2017	1	4	5.7
2017	2	1	6.4
2017	2	2	5.06667
2017	2	3	4.33333
2017	2	4	5.83333

## Sheet: Pepper yield
Year	Rep	Straw	DOP	Yield (kg/ha)
2016	1	0	2	78877.9
2016	2	0	2	60521.2
2016	3	0	2	27658.8
2016	4	0	2	19406.8
2016	1	1	2	37256.1		Pepper plating date
2016	2	1	2	45762.2		2	2020-01-04
2016	3	1	2	58343.5		3	2020-01-18
2016	4	1	2	61623.6		4	2020-02-01
2016	1	0	3	50390.7		5	2020-02-15
2016	2	0	3	72813.9		6	2020-03-01
2016	3	0	3	29228.2
2016	4	0	3	44366.3		straw
2016	1	1	3	62622.3		0	No strawberries present
2016	2	1	3	41255.2		1	Strawberries present
2016	3	1	3	24580.9
2016	4	1	3	18980.9
2016	1	0	4	63007.3
2016	2	0	4	48773.2
2016	3	0	4	75856.5
2016	4	0	4	13013
2016	1	1	4	28379.1
2016	2	1	4	76316.6
2016	3	1	4	26361.6
2016	4	1	4	26931.2
2016	1	0	5	37648.3
2016	2	0	5	7928.98
2016	3	0	5	16775.5
2016	4	0	5	24867.3
2016	1	1	5	30481.3
2016	2	1	5	36980.6
2016	3	1	5	21023
2016	4	1	5	17375.5
2016	1	0	6	19601
2016	2	0	6	10052.1
2016	3	0	6	29129.3
2016	4	0	6	31921.6
2016	1	1	6	13845.9
2016	2	1	6	17424
2016	3	1	6	22091.1
2016	4	1	6	2178
2017	1	0	2	35470.3
2017	2	0	2	29091.9
2017	3	0	2	32670
2017	4	0	2	31736.6
2017	1	1	2	98010
2017	2	1	2	14623.7
2017	3	1	2	13379.1
2017	4	1	2	19290.9
2017	1	0	3	38115
2017	2	0	3	31425.4
2017	3	0	3	27069.4
2017	4	0	3	23958
2017	1	1	3	20328
2017	2	1	3	20224.3
2017	3	1	3	17424
2017	4	1	3	19913.1
2017	1	0	4	21935.6
2017	2	0	4	24891.4
2017	3	0	4	20535.4
2017	4	0	4	11045.6
2017	1	1	4	23024.6
2017	2	1	4	15557.1
2017	3	1	4	8089.71
2017	4	1	4	9334.29
2017	1	0	5	7920
2017	2	0	5	8867.57
2017	3	0	5	10578.9
2017	4	0	5	14312.6
2017	1	1	5	3578.14
2017	2	1	5	5445
2017	3	1	5	7156.29
2017	4	1	5	7000.71
2017	1	0	6	7934.14
2017	2	0	6	7156.29
2017	3	0	6	8867.57
2017	4	0	6	12912.4
2017	1	1	6	7000.71
2017	2	1	6	5756.14
2017	3	1	6	2022.43
2017	4	1	6	5289.43

## Sheet: Pepper height
Days after planting	Rep	Planting date of pepper	Straw	Pepper height (cm)
15	1	2	1	15.6
15	2	2	1	16
15	3	2	1	18.6
15	4	2	1	22.5
15	1	3	1	28.3		Note: height is averaged over 2 years
15	2	3	1	22.1		Straw:
15	3	3	1	18.9		0	No strawberries present
15	4	3	1	23.6		1	Strawberries present
15	1	4	1	23.2
15	2	4	1	26.9		Pepper plating date
15	3	4	1	18.9		2	2020-01-04
15	4	4	1	24.7		3	2020-01-18
15	1	5	1	21.4		4	2020-02-01
15	2	5	1	21.8		5	2020-02-15
15	3	5	1	16.7		6	2020-03-01
15	4	5	1	22.5
15	1	6	1	16
15	2	6	1	15.6
15	3	6	1	20.7
15	4	6	1	13.4
15	1	2	0	20.5
15	2	2	0	17.8
15	3	2	0	18.6
15	4	2	0	11.4
15	1	3	0	20.3
15	2	3	0	21.4
15	3	3	0	18.1
15	4	3	0	18.9
15	1	4	0	13.8
15	2	4	0	14.2
15	3	4	0	14.2
15	4	4	0	20.3
15	1	5	0	15.2
15	2	5	0	12
15	3	5	0	14.2
15	4	5	0	13.1
15	1	6	0	15.2
15	2	6	0	11.2
15	3	6	0	18.5
15	4	6	0	13.8
30	1	2	1	23.2
30	2	2	1	24.3
30	3	2	1	34.7
30	4	2	1	34.8
30	1	3	1	43.9
30	2	3	1	30.1
30	3	3	1	29
30	4	3	1	25.8
30	1	4	1	34.5
30	2	4	1	31.9
30	3	4	1	30.5
30	4	4	1	34.5
30	1	5	1	29
30	2	5	1	33.7
30	3	5	1	22.9
30	4	5	1	26.9
30	1	6	1	27.2
30	2	6	1	28.3
30	3	6	1	23.6
30	4	6	1	27.6
30	1	2	0	29.4
30	2	2	0	25.4
30	3	2	0	25.4
30	4	2	0	15.2
30	1	3	0	23.9
30	2	3	0	23.9
30	3	3	0	26.9
30	4	3	0	27.9
30	1	4	0	34.1
30	2	4	0	35.6
30	3	4	0	37.7
30	4	4	0	38.5
30	1	5	0	26.5
30	2	5	0	22.1
30	3	5	0	27.2
30	4	5	0	21.8
30	1	6	0	62
30	2	6	0	61.3
30	3	6	0	60.2
30	4	6	0	64.6
45	1	2	1	41.7
45	2	2	1	39.6
45	3	2	1	43.2
45	4	2	1	43.2
45	1	3	1	72.6
45	2	3	1	75.5
45	3	3	1	80.2
45	4	3	1	71.8
45	1	4	1	51.9
45	2	4	1	55.5
45	3	4	1	54.8
45	4	4	1	49
45	1	5	1	47.9
45	2	5	1	54.8
45	3	5	1	45.4
45	4	5	1	47.2
45	1	6	1	48.3
45	2	6	1	51.2
45	3	6	1	48.3
45	4	6	1	50.8
45	1	2	0	54.4
45	2	2	0	83.5
45	3	2	0	76.2
45	4	2	0	74.9
45	1	3	0	60.6
45	2	3	0	67.1
45	3	3	0	70.4
45	4	3	0	62.8
45	1	4	0	55.5
45	2	4	0	54.1
45	3	4	0	51.5
45	4	4	0	38.9
45	1	5	0	56.6
45	2	5	0	55.2
45	3	5	0	61.7
45	4	5	0	52.3
45	1	6	0	27.2
45	2	6	0	27.6
45	3	6	0	21.8
45	4	6	0	27.2
60	1	2	1	76.2
60	2	2	1	74.4
60	3	2	1	82.6
60	4	2	1	84.2
60	1	3	1	82.7
60	2	3	1	99.1
60	3	3	1	68.2
60	4	3	1	72.9
60	1	4	1	70.4
60	2	4	1	74
60	3	4	1	74.4
60	4	4	1	71.8
60	1	5	1	68.6
60	2	5	1	69.7
60	3	5	1	67.5
60	4	5	1	69.3
60	1	6	1	61
60	2	6	1	61.7
60	3	6	1	57.7
60	4	6	1	58.1
60	1	2	0	71.1
60	2	2	0	94
60	3	2	0	92.3
60	4	2	0	61
60	1	3	0	87.8
60	2	3	0	95.4
60	3	3	0	83.5
60	4	3	0	74
60	1	4	0	87.8
60	2	4	0	95.4
60	3	4	0	83.5
60	4	4	0	96.9
60	1	5	0	85.6
60	2	5	0	95.1
60	3	5	0	93.3
60	4	5	0	89.3
60	1	6	0	48.3
60	2	6	0	51.2
60	3	6	0	48.3
60	4	6	0	50.4
				cm
